# Supplementary material for: Alternative splicing of immune-related genes identifies breast cancer subtypes with differential immune cell infiltration
Source: Genes Dis. 2024 Jun 14;12(2):101349. doi: 10.1016/j.gendis.2024.101349 (PMC11625315; doi:10.1016/j.gendis.2024.101349)
Supplement: Multimedia component 2 [file mmc2.xlsx]

## Sheet: Sheet1
Supplementary Table S1. STAT1 binding sites in ACAP1 gene region predicted by JASPAR.
Motif	Score	Relative score	Sequence ID	Start	End	Strand	Predicted sequence
MA0137.3.STAT1	8.65715	0.878708	NC_000017.11:7333529-7336529	488	498	+	ATGCTGGGAAG
MA0137.1.STAT1	12.5291	0.850657	NC_000017.11:7333529-7336529	2077	2090	+	AGAAAAGGAAAGCA
MA0137.2.STAT1	10.0161	0.843336	NC_000017.11:7333529-7336529	486	500	-	TACTTCCCAGCATTA
MA0137.3.STAT1	3.70429	0.811033	NC_000017.11:7333529-7336529	2585	2595	-	GTTCAAGCAAT
MA0137.2.STAT1	7.99153	0.810653	NC_000017.11:7333529-7336529	24	38	-	CCTTTCCATTCAATC
MA0137.1.STAT1	10.3412	0.805099	NC_000017.11:7333529-7336529	574	587	+	AGGAACAGAAAGTC
MA0137.3.STAT1	3.15297	0.8035	NC_000017.11:7333529-7336529	2011	2021	+	GCTACGAGAAA
MA0137.3.STAT1	2.99367	0.801323	NC_000017.11:7333529-7336529	344	354	-	CTTCAAGGATG
