# Supplementary material for: Alternative splicing of immune-related genes identifies breast cancer subtypes with differential immune cell infiltration
Source: Genes Dis. 2024 Jun 14;12(2):101349. doi: 10.1016/j.gendis.2024.101349 (PMC11625315; doi:10.1016/j.gendis.2024.101349)
Supplement: Multimedia component 3 [file mmc3.xlsx]

## Sheet: Sheet1
Supplementary Table S2. Statistics of sample size in this study.
DataSet	TCGA	METABRIC	GSE96058	GSE10886	GSE176078	GSE21653
Expression	871	1500	2661	86	24	177
Copy Number	868	0	0	0	0	0
Somatic Mutation	868	0	0	0	0	0
DNA Methylation	623	0	0	0	0	0
Survival	882	1500	2661	86	0	177
Proteome	125	0	0	0	0	0
ATAC	74	0	0	0	0	0
